# Supplementary material for: Genome-scale DNA methylome and transcriptome profiling of human neutrophils
Source: Sci Data. 2016 Mar 15;3:160019. doi: 10.1038/sdata.2016.19 (PMC4792177; doi:10.1038/sdata.2016.19)
Supplement: Supplementary file 1 [file sdata201619-isa1.zip]

Archive with 4 entries (4 files):
- i_Investigation.txt
- s_study_Chatterjee.txt
- a_RRBS_Chatterjee.txt
- a_RNASeq_Chatterjee.txt
