# Supplementary material for: Genome-scale DNA methylome and transcriptome profiling of human neutrophils
Source: Sci Data. 2016 Mar 15;3:160019. doi: 10.1038/sdata.2016.19 (PMC4792177; doi:10.1038/sdata.2016.19)
Supplement: Supplementary file 1 [file sdata201619-isa1.zip › i_Investigation.txt]

# Investigation File generated for Scientific Data with Investigation File Authoring Tool version 0.1.0 on 13/02/2016 - This metadata file is CC0
ONTOLOGY SOURCE REFERENCE
Term Source Name	NCBITAXON	BTO	UO	PATO	NCIT	OBI	ERO
Term Source File	http://data.bioontology.org/ontologies/NCBITAXON	http://data.bioontology.org/ontologies/BTO	http://data.bioontology.org/ontologies/UO	http://data.bioontology.org/ontologies/PATO	http://data.bioontology.org/ontologies/NCIT	http://data.bioontology.org/ontologies/OBI	http://data.bioontology.org/ontologies/ERO
Term Source Version	2015AA	unknown	unknown	unknown	15.05d	2014-08-18	2013-08-02
Term Source Description	National Center for Biotechnology Information (NCBI) Organismal Classification	BRENDA Tissue and Enzyme Source Ontology	Units of Measurement Ontology	Phenotypic Quality Ontology	National Cancer Institute Thesaurus	Ontology for Biomedical Investigations	Eagle-I Research Resource Ontology
INVESTIGATION
Investigation Identifier
Investigation Title
Investigation Description
Investigation Submission Date
Investigation Public Release Date
INVESTIGATION PUBLICATIONS
Investigation PubMed ID
Investigation Publication DOI
Investigation Publication Author List
Investigation Publication Title
Investigation Publication Status
Investigation Publication Status Term Accession Number
Investigation Publication Status Term Source REF
INVESTIGATION CONTACTS
Investigation Person Last Name
Investigation Person Mid Initials
Investigation Person First Name
Investigation Person Address
Investigation Person Phone
Investigation Person Fax
Investigation Person Email
Investigation Person Affiliation
Investigation Person Roles
Investigation Person Roles Term Accession Number
Investigation Person Roles Term Source REF
STUDY
Study Identifier	10.1038/sdata.2016.19
Study Title	Genome-scale DNA methylome and transcriptome profiling of human neutrophils
Study Submission Date	07/12/2015
Study Public Release Date	15/03/2016
Study Description	http://www.nature.com/articles/sdata201619#abstract
Study File Name	s_study_Chatterjee.txt
Comment[Subject Keywords]	//;///;//;///;////
Comment[Manuscript Licence]	CC BY-4.0
Comment[Experimental Metadata Licence]	CC0
Comment[Supplementary Information File Name]		Supplementary Information
Comment[Supplementary Information File Type]	x-zip-compressed	pdf
Comment[Supplementary Information File URL]	http://www.nature.com/articles/sdata201619#supplementary-information	http://www.nature.com/articles/sdata201619#supplementary-information
Comment[Data Repository]	Gene Expression Omnibus;Gene Expression Omnibus
Comment[Data Record Accession]	GSE59163;GSE59528
Comment[Data Record URI]	http://www.ncbi.nlm.nih.gov/geo/query/acc.cgi?acc=GSE59163;http://www.ncbi.nlm.nih.gov/geo/query/acc.cgi?acc=GSE59528
STUDY DESIGN DESCRIPTORS
Study Design Type	DNA Methylation Analysis	transcription profiling design
Study Design Type Term Accession Number	NCIT:C63328	OBI:0001430
Study Design Type Term Source REF	NCIT	OBI
STUDY PUBLICATIONS
Study PubMed ID	""	""	""	""
Study Publication DOI	doi:10.1038/srep17328	doi:10.2217/epi.14.39	doi:10.1093/nar/gks150	doi:10.1093/bioinformatics/btu126
Study Publication Author List	""	""	""	""
Study Publication Title	""	""	""	""
Study Publication Status	published	published	published	published
Study Publication Status Term Accession Number				
Study Publication Status Term Source REF				
STUDY FACTORS
Study Factor Name
Study Factor Type
Study Factor Type Term Accession Number
Study Factor Type Term Source REF
STUDY ASSAYS
Study Assay Measurement Type	DNA methylation profiling assay	transcription profiling assay
Study Assay Measurement Type Term Accession Number	OBI:0000634	OBI:0000424
Study Assay Measurement Type Term Source REF	OBI	OBI
Study Assay Technology Type	reduced representation bisulfite sequencing assay	whole genome sequencing
Study Assay Technology Type Term Accession Number	OBI:0001862	ERO:0002016
Study Assay Technology Type Term Source REF	OBI	ERO
Study Assay Technology Platform	""	""
Study Assay File Name	a_RRBS_Chatterjee.txt	a_RNASeq_Chatterjee.txt
STUDY PROTOCOLS
Study Protocol Name	Description of ethical process	Isolation of human neutrophils and extraction of DNA for RRBS	RRBS library preparation	Sequencing of RRBS libraries, processing and alignment to reference genome	Isolation of human neutrophils for transcriptome libraries	Sequencing of RNA-Seq libraries, processing and alignment to reference genome	Annotation of Genomic features	Generation of fragment-based neutrophil methylomes
Study Protocol Type	informed consent process	isolation of cell population	library preparation	reduced representation bisulfite sequencing assay	isolation of cell population	RNA-seq assay	sequence feature annotation	DNA fragment analysis objective
Study Protocol Type Term Accession Number	OBI:0000810	OBI:0000512	OBI:0000711	OBI:0001862	OBI:0000512	OBI:0001271	OBI:0000905	ERO:0100330
Study Protocol Type Term Source REF	OBI	OBI	OBI	OBI	OBI	OBI	OBI	ERO
Study Protocol Description								
Study Protocol URI	""	""	""	""	""	""	""	""
Study Protocol Version								
Study Protocol Parameters Name	""	""	""	sequencer; sequencer manufacturer	""	sequencer; sequencer manufacturer	""	""
Study Protocol Parameters Name Term Accession Number	""	""	""	""	""	""	""	""
Study Protocol Parameters Name Term Source REF	""	""	""	""	""	""	""	""
Study Protocol Components Name	""	""	""	""	""	""	""	""
Study Protocol Components Type	""	""	""	""	""	""	""	""
Study Protocol Components Type Term Accession Number	""	""	""	""	""	""	""	""
Study Protocol Components Type Term Source REF	""	""	""	""	""	""	""	""
STUDY CONTACTS
Study Person Last Name	Chatterjee	Stockwell	Rodger	Morison
Study Person First Name	Aniruddha	Peter A.	Euan J.	Ian M.
Study Person Mid Initials				
Study Person Email	aniruddha.chatterjee@otago.ac.nz	""	""	""
Study Person Phone				
Study Person Fax				
Study Person Address				
Study Person Affiliation	Department of Pathology, Dunedin School of Medicine, University of Otago, 270 Great King Street, Dunedin 9054, New Zealand	Department of Biochemistry, University of Otago, 710 Cumberland Street, Dunedin 9054, New Zealand	Department of Pathology, Dunedin School of Medicine, University of Otago, 270 Great King Street, Dunedin 9054, New Zealand	Department of Pathology, Dunedin School of Medicine, University of Otago, 270 Great King Street, Dunedin 9054, New Zealand
Study Person Roles				
Study Person Roles Term Accession Number				
Study Person Roles Term Source REF				
Comment[Study Person ORCID]				0000-0003-3616-0025
Comment[Funder]				
Comment[FundRef ID]				
Comment[Funder Term Source REF]				
Comment[Grant Identifier]				
