# Supplementary material for: Genome-scale DNA methylome and transcriptome profiling of human neutrophils
Source: Sci Data. 2016 Mar 15;3:160019. doi: 10.1038/sdata.2016.19 (PMC4792177; doi:10.1038/sdata.2016.19)
Supplement: Supplementary file 1 [file sdata201619-isa1.zip › s_study_Chatterjee.txt]

Source Name	Characteristics[organism]	Term Source REF	Term Accession Number	Characteristics[organism part]	Term Source REF	Term Accession Number	Characteristics[age]	Unit	Term Source REF	Term Accession Number	Characteristics[sex]	Term Source REF	Term Accession Number	Characteristics[ethnic origin]	Protocol REF	Sample Name
Healthy individuals from Dunedin, New Zealand	Homo sapiens	NCBITAXON	NCBITaxon:9606	neutrophil	BTO	BTO:0000130	26	year	UO	UO:0000036	male	PATO	PATO:0000384	Indian subcontinent	Description of ethical process	X9015
Healthy individuals from Dunedin, New Zealand	Homo sapiens	NCBITAXON	NCBITaxon:9606	neutrophil	BTO	BTO:0000130	31	year	UO	UO:0000037	female	PATO	PATO:0000383	Southeast Asia	Description of ethical process	X9006
Healthy individuals from Dunedin, New Zealand	Homo sapiens	NCBITAXON	NCBITaxon:9606	neutrophil	BTO	BTO:0000130	34	year	UO	UO:0000038	female	PATO	PATO:0000383	United Kingdom	Description of ethical process	X9010
Healthy individuals from Dunedin, New Zealand	Homo sapiens	NCBITAXON	NCBITaxon:9606	neutrophil	BTO	BTO:0000130	25	year	UO	UO:0000039	female	PATO	PATO:0000383	Indian subcontinent	Description of ethical process	X9007
Healthy individuals from Dunedin, New Zealand	Homo sapiens	NCBITAXON	NCBITaxon:9606	neutrophil	BTO	BTO:0000130	33	year	UO	UO:0000040	female	PATO	PATO:0000383	Eastern Europe	Description of ethical process	X9019
Healthy individuals from Dunedin, New Zealand	Homo sapiens	NCBITAXON	NCBITaxon:9606	neutrophil	BTO	BTO:0000130	34	year	UO	UO:0000041	male	PATO	PATO:0000384	Southeast Asia	Description of ethical process	X9020
Healthy individuals from Dunedin, New Zealand	Homo sapiens	NCBITAXON	NCBITaxon:9606	neutrophil	BTO	BTO:0000130	31	year	UO	UO:0000042	male	PATO	PATO:0000384	United Kingdom	Description of ethical process	X9014
Healthy individuals from Dunedin, New Zealand	Homo sapiens	NCBITAXON	NCBITaxon:9606	neutrophil	BTO	BTO:0000130	29	year	UO	UO:0000043	male	PATO	PATO:0000384	South America	Description of ethical process	X9012
Healthy individuals from Dunedin, New Zealand	Homo sapiens	NCBITAXON	NCBITaxon:9606	neutrophil	BTO	BTO:0000130	33	year	UO	UO:0000044	male	PATO	PATO:0000384	Pacific islands	Description of ethical process	X9018
Healthy individuals from Dunedin, New Zealand	Homo sapiens	NCBITAXON	NCBITaxon:9606	neutrophil	BTO	BTO:0000130	32	year	UO	UO:0000045	female	PATO	PATO:0000383	Western Europe	Description of ethical process	X9016
Healthy individuals from Dunedin, New Zealand	Homo sapiens	NCBITAXON	NCBITaxon:9606	neutrophil	BTO	BTO:0000130	32	year	UO	UO:0000046	female	PATO	PATO:0000383	Western Europe	Description of ethical process	X9017
Healthy individuals from Dunedin, New Zealand	Homo sapiens	NCBITAXON	NCBITaxon:9606	neutrophil	BTO	BTO:0000130	28	year	UO	UO:0000047	female	PATO	PATO:0000383	Pacific islands	Description of ethical process	X9021
Healthy individuals from Dunedin, New Zealand	Homo sapiens	NCBITAXON	NCBITaxon:9606	neutrophil	BTO	BTO:0000130	29	year	UO	UO:0000048	male	PATO	PATO:0000384	South America	Description of ethical process	X9012 _replicate
