# Supplementary material for: Genome-scale DNA methylome and transcriptome profiling of human neutrophils
Source: Sci Data. 2016 Mar 15;3:160019. doi: 10.1038/sdata.2016.19 (PMC4792177; doi:10.1038/sdata.2016.19)
Supplement: Supplementary file 1 [file sdata201619-isa1.zip › a_RRBS_Chatterjee.txt]

Sample Name	Protocol REF	Protocol REF	Protocol REF	Parameter Value[sequencer]	Parameter Value[sequencer manufacturer]	Assay Name	Raw Data File	Comment [Data Repository]	Comment [Data Record Accession]	Comment [Data Record URI]	Protocol REF	Protocol REF	Derived Data File	Comment [Data Repository]	Comment [Data Record Accession]	Comment [Data Record URI]
X9015	Isolation of human neutrophils and extraction of DNA for RRBS	RRBS library preparation	Sequencing of RRBS libraries, processing and alignment to reference genome	GAII platform	Illumina	GSM1429643	GSM1429643	Gene Expression Omnibus	GSE59163	http://www.ncbi.nlm.nih.gov/geo/query/acc.cgi?acc=GSE59163	Annotation of Genomic features	Generation of fragment-based neutrophil methylomes	GSM1429643	Gene Expression Omnibus	GSE59163	http://www.ncbi.nlm.nih.gov/geo/query/acc.cgi?acc=GSE59163
X9006	Isolation of human neutrophils and extraction of DNA for RRBS	RRBS library preparation	Sequencing of RRBS libraries, processing and alignment to reference genome	GAII platform	Illumina	GSM1429638	GSM1429638	Gene Expression Omnibus	GSE59163	http://www.ncbi.nlm.nih.gov/geo/query/acc.cgi?acc=GSE59163	Annotation of Genomic features	Generation of fragment-based neutrophil methylomes	GSM1429638	Gene Expression Omnibus	GSE59163	http://www.ncbi.nlm.nih.gov/geo/query/acc.cgi?acc=GSE59163
X9010	Isolation of human neutrophils and extraction of DNA for RRBS	RRBS library preparation	Sequencing of RRBS libraries, processing and alignment to reference genome	HiSeq2000 platform	Illumina	GSM1429640	GSM1429640	Gene Expression Omnibus	GSE59163	http://www.ncbi.nlm.nih.gov/geo/query/acc.cgi?acc=GSE59163	Annotation of Genomic features	Generation of fragment-based neutrophil methylomes	GSM1429640	Gene Expression Omnibus	GSE59163	http://www.ncbi.nlm.nih.gov/geo/query/acc.cgi?acc=GSE59163
X9007	Isolation of human neutrophils and extraction of DNA for RRBS	RRBS library preparation	Sequencing of RRBS libraries, processing and alignment to reference genome	HiSeq2000 platform	Illumina	GSM1429639	GSM1429639	Gene Expression Omnibus	GSE59163	http://www.ncbi.nlm.nih.gov/geo/query/acc.cgi?acc=GSE59163	Annotation of Genomic features	Generation of fragment-based neutrophil methylomes	GSM1429639	Gene Expression Omnibus	GSE59163	http://www.ncbi.nlm.nih.gov/geo/query/acc.cgi?acc=GSE59163
X9019	Isolation of human neutrophils and extraction of DNA for RRBS	RRBS library preparation	Sequencing of RRBS libraries, processing and alignment to reference genome	HiSeq2000 platform	Illumina	GSM1429646	GSM1429646	Gene Expression Omnibus	GSE59163	http://www.ncbi.nlm.nih.gov/geo/query/acc.cgi?acc=GSE59163	Annotation of Genomic features	Generation of fragment-based neutrophil methylomes	GSM1429646	Gene Expression Omnibus	GSE59163	http://www.ncbi.nlm.nih.gov/geo/query/acc.cgi?acc=GSE59163
X9020	Isolation of human neutrophils and extraction of DNA for RRBS	RRBS library preparation	Sequencing of RRBS libraries, processing and alignment to reference genome	HiSeq2000 platform	Illumina	GSM1429647	GSM1429647	Gene Expression Omnibus	GSE59163	http://www.ncbi.nlm.nih.gov/geo/query/acc.cgi?acc=GSE59163	Annotation of Genomic features	Generation of fragment-based neutrophil methylomes	GSM1429647	Gene Expression Omnibus	GSE59163	http://www.ncbi.nlm.nih.gov/geo/query/acc.cgi?acc=GSE59163
X9014	Isolation of human neutrophils and extraction of DNA for RRBS	RRBS library preparation	Sequencing of RRBS libraries, processing and alignment to reference genome	HiSeq2000 platform	Illumina	GSM1429642	GSM1429642	Gene Expression Omnibus	GSE59163	http://www.ncbi.nlm.nih.gov/geo/query/acc.cgi?acc=GSE59163	Annotation of Genomic features	Generation of fragment-based neutrophil methylomes	GSM1429642	Gene Expression Omnibus	GSE59163	http://www.ncbi.nlm.nih.gov/geo/query/acc.cgi?acc=GSE59163
X9012	Isolation of human neutrophils and extraction of DNA for RRBS	RRBS library preparation	Sequencing of RRBS libraries, processing and alignment to reference genome	HiSeq2000 platform	Illumina	GSM1429641	GSM1429641	Gene Expression Omnibus	GSE59163	http://www.ncbi.nlm.nih.gov/geo/query/acc.cgi?acc=GSE59163	Annotation of Genomic features	Generation of fragment-based neutrophil methylomes	GSM1429641	Gene Expression Omnibus	GSE59163	http://www.ncbi.nlm.nih.gov/geo/query/acc.cgi?acc=GSE59163
X9018	Isolation of human neutrophils and extraction of DNA for RRBS	RRBS library preparation	Sequencing of RRBS libraries, processing and alignment to reference genome	HiSeq2000 platform	Illumina	GSM1429645	GSM1429645	Gene Expression Omnibus	GSE59163	http://www.ncbi.nlm.nih.gov/geo/query/acc.cgi?acc=GSE59163	Annotation of Genomic features	Generation of fragment-based neutrophil methylomes	GSM1429645	Gene Expression Omnibus	GSE59163	http://www.ncbi.nlm.nih.gov/geo/query/acc.cgi?acc=GSE59163
X9016	Isolation of human neutrophils and extraction of DNA for RRBS	RRBS library preparation	Sequencing of RRBS libraries, processing and alignment to reference genome	HiSeq2000 platform	Illumina	GSM1429644	GSM1429644	Gene Expression Omnibus	GSE59163	http://www.ncbi.nlm.nih.gov/geo/query/acc.cgi?acc=GSE59163	Annotation of Genomic features	Generation of fragment-based neutrophil methylomes	GSM1429644	Gene Expression Omnibus	GSE59163	http://www.ncbi.nlm.nih.gov/geo/query/acc.cgi?acc=GSE59163
X9017	Isolation of human neutrophils and extraction of DNA for RRBS	RRBS library preparation	Sequencing of RRBS libraries, processing and alignment to reference genome	HiSeq2000 platform	Illumina	GSM1954545	GSM1954545	Gene Expression Omnibus	GSE59163	http://www.ncbi.nlm.nih.gov/geo/query/acc.cgi?acc=GSE59163	Annotation of Genomic features	Generation of fragment-based neutrophil methylomes	GSM1954545	Gene Expression Omnibus	GSE59163	http://www.ncbi.nlm.nih.gov/geo/query/acc.cgi?acc=GSE59163
X9021	Isolation of human neutrophils and extraction of DNA for RRBS	RRBS library preparation	Sequencing of RRBS libraries, processing and alignment to reference genome	HiSeq2000 platform	Illumina	GSM1429648	GSM1429648	Gene Expression Omnibus	GSE59163	http://www.ncbi.nlm.nih.gov/geo/query/acc.cgi?acc=GSE59163	Annotation of Genomic features	Generation of fragment-based neutrophil methylomes	GSM1429648	Gene Expression Omnibus	GSE59163	http://www.ncbi.nlm.nih.gov/geo/query/acc.cgi?acc=GSE59163
X9012 _replicate	Isolation of human neutrophils and extraction of DNA for RRBS	RRBS library preparation	Sequencing of RRBS libraries, processing and alignment to reference genome	HiSeq2000 platform	Illumina	GSM1429649	GSM1429649	Gene Expression Omnibus	GSE59163	http://www.ncbi.nlm.nih.gov/geo/query/acc.cgi?acc=GSE59163	Annotation of Genomic features	Generation of fragment-based neutrophil methylomes	GSM1429649	Gene Expression Omnibus	GSE59163	http://www.ncbi.nlm.nih.gov/geo/query/acc.cgi?acc=GSE59163
