# Supplementary material for: Genome-scale DNA methylome and transcriptome profiling of human neutrophils
Source: Sci Data. 2016 Mar 15;3:160019. doi: 10.1038/sdata.2016.19 (PMC4792177; doi:10.1038/sdata.2016.19)
Supplement: Supplementary file 1 [file sdata201619-isa1.zip › a_RNASeq_Chatterjee.txt]

Sample Name	Protocol REF	Protocol REF	Parameter Value[sequencer]	Parameter Value[sequencer manufacturer]	Assay Name	Raw Data File	Comment [Data Repository]	Comment [Data Record Accession]	Comment [Data Record URI]	Protocol REF	Derived Data File	Comment [Data Repository]	Comment [Data Record Accession]	Comment [Data Record URI]
X9015	Isolation of human neutrophils for transcriptome libraries	Sequencing of RNA-Seq libraries, processing and alignment to reference genome	HiSeq2000 platform	Illumina	X9015	SRP/SRP044/SRP044593	Gene Expression Omnibus	GSE59528	http://www.ncbi.nlm.nih.gov/geo/query/acc.cgi?acc=GSE59528	Generation of fragment-based neutrophil methylomes	GSE59528_Neutrophil_4sample_FPKMs.xlsx	Gene Expression Omnibus	GSE59528	http://www.ncbi.nlm.nih.gov/geo/query/acc.cgi?acc=GSE59528
X9010	Isolation of human neutrophils for transcriptome libraries	Sequencing of RNA-Seq libraries, processing and alignment to reference genome	HiSeq2000 platform	Illumina	X9010	SRP/SRP044/SRP044593	Gene Expression Omnibus	GSE59528	http://www.ncbi.nlm.nih.gov/geo/query/acc.cgi?acc=GSE59528	Generation of fragment-based neutrophil methylomes	GSE59528_Neutrophil_4sample_FPKMs.xlsx	Gene Expression Omnibus	GSE59528	http://www.ncbi.nlm.nih.gov/geo/query/acc.cgi?acc=GSE59528
X9019	Isolation of human neutrophils for transcriptome libraries	Sequencing of RNA-Seq libraries, processing and alignment to reference genome	HiSeq2000 platform	Illumina	X9019	SRP/SRP044/SRP044593	Gene Expression Omnibus	GSE59528	http://www.ncbi.nlm.nih.gov/geo/query/acc.cgi?acc=GSE59528	Generation of fragment-based neutrophil methylomes	GSE59528_Neutrophil_4sample_FPKMs.xlsx	Gene Expression Omnibus	GSE59528	http://www.ncbi.nlm.nih.gov/geo/query/acc.cgi?acc=GSE59528
X9014	Isolation of human neutrophils for transcriptome libraries	Sequencing of RNA-Seq libraries, processing and alignment to reference genome	HiSeq2000 platform	Illumina	X9014	SRP/SRP044/SRP044593	Gene Expression Omnibus	GSE59528	http://www.ncbi.nlm.nih.gov/geo/query/acc.cgi?acc=GSE59528	Generation of fragment-based neutrophil methylomes	GSE59528_Neutrophil_4sample_FPKMs.xlsx	Gene Expression Omnibus	GSE59528	http://www.ncbi.nlm.nih.gov/geo/query/acc.cgi?acc=GSE59528
